# Supplementary material for: Assessment of Risk Factors for Cognitive Impairment Accounting for Genetic and Environmental Influences: An Italian Population-Based Twin Study
Source: Brain Sci. 2025 Nov 7;15(11):1197. doi: 10.3390/brainsci15111197 (PMC12650674; doi:10.3390/brainsci15111197)
Supplement: Supplementary file 1 [file brainsci-15-01197-s001.zip]

Archive with 1 entries (1 files):
- brainsci-3872484-supplementary_revised.pdf
